# Supplementary material for: Automated Measurements of Long Leg Radiographs in Pediatric Patients: A Pilot Study to Evaluate an Artificial Intelligence-Based Algorithm
Source: Children (Basel). 2024 Sep 27;11(10):1182. doi: 10.3390/children11101182 (PMC11505924; doi:10.3390/children11101182)
Supplement: Supplementary file 1 [file children-11-01182-s001.zip]

Archive with 1 entries (1 files):
- children-3209443-supplementary.pdf
